# Supplementary material for: Identification and experimental validation of biomarkers associated with the endocannabinoid system in major depressive disorder
Source: Hereditas. 2025 Sep 26;162:191. doi: 10.1186/s41065-025-00558-6 (PMC12466068; doi:10.1186/s41065-025-00558-6)
Supplement: Supplementary file 1 — Additional file 1 [file 41065_2025_558_MOESM1_ESM.xlsx]

## Sheet: Sheet1
Sample Name	age	gender	Disease Staging	Treatment Plan	source	HAMD
case 1	64	female	MDD	Duloxetine	inpatient	26
case 2	58	female	MDD	Duloxetine	inpatient	25
case 3	42	female	MDD	Duloxetine	inpatient	29
case 4	70	female	MDD	Minaprine	inpatient	27
case 5	50	female	MDD	Venlafaxine	inpatient	24
control 1	39	female	normal	none	Hospital staff	1
control 2	24	female	normal	none	Hospital staff	0
control 3	57	female	normal	none	Hospital staff	2
control 4	25	female	normal	none	Hospital staff	0
control 5	59	female	normal	none	Hospital staff	1
