# Supplementary material for: Identification and experimental validation of biomarkers associated with the endocannabinoid system in major depressive disorder
Source: Hereditas. 2025 Sep 26;162:191. doi: 10.1186/s41065-025-00558-6 (PMC12466068; doi:10.1186/s41065-025-00558-6)
Supplement: Supplementary file 2 — Additional file 2 [file 41065_2025_558_MOESM2_ESM.xlsx]

## Sheet: Sheet1
Component	Volume
5x Reaction Buffer	4ul
Primer	1ul
SweScript RT I Enzyme Mix	1ul
Total RNA	2ug
Nuclease-Free Water	Add to 20ul
