# Supplementary material for: Identification and experimental validation of biomarkers associated with the endocannabinoid system in major depressive disorder
Source: Hereditas. 2025 Sep 26;162:191. doi: 10.1186/s41065-025-00558-6 (PMC12466068; doi:10.1186/s41065-025-00558-6)
Supplement: Supplementary file 3 — Additional file 3 [file 41065_2025_558_MOESM3_ESM.xlsx]

## Sheet: Sheet1
temperature	time
25℃	5min
50℃	15min
85℃	5s
4℃	hold
