# Supplementary material for: Identification and experimental validation of biomarkers associated with the endocannabinoid system in major depressive disorder
Source: Hereditas. 2025 Sep 26;162:191. doi: 10.1186/s41065-025-00558-6 (PMC12466068; doi:10.1186/s41065-025-00558-6)
Supplement: Supplementary file 5 — Additional file 5 [file 41065_2025_558_MOESM5_ESM.xlsx]

## Sheet: Sheet1
	temperature	time
Initial denaturation	95℃	1min
Denaturation	95℃	20s
Annealling	55℃	20s
Extension	72℃	30s
