# Supplementary material for: Identification and experimental validation of biomarkers associated with the endocannabinoid system in major depressive disorder
Source: Hereditas. 2025 Sep 26;162:191. doi: 10.1186/s41065-025-00558-6 (PMC12466068; doi:10.1186/s41065-025-00558-6)
Supplement: Supplementary file 6 — Additional file 6 [file 41065_2025_558_MOESM6_ESM.xlsx]

## Sheet: Sheet1
Primer	Sequence
MRPS11 F	ACACCAAGTTCAGCATTTACCC
MRPS11 R	CCTGTGCCCTTCTTGGCATT
SHMT2 F	TACACAGCCCTTCTGCAACC
SHMT2 R	TCAGTGCCAGGTTGAGCTT
Internal reference -GAPDH F	CGAAGGTGGAGTCAACGGATTT
Internal reference -GAPDH R	ATGGGTGGAATCATATTGGAAC
